# Supplementary material for: Optimization of the “in‐silico” mate‐pair method improves contiguity and accuracy of genome assembly
Source: Ecol Evol. 2023 Jan 11;13(1):e9745. doi: 10.1002/ece3.9745 (PMC9833964; doi:10.1002/ece3.9745)
Supplement: Supplementary file 3 — Tables S1‐S12 [file ECE3-13-e9745-s001.xlsx]

## Sheet: S1
Table S1 Statistics of reference genomes for target species
Target Species	Genus	Genus	Family	Order
Clarias batrachus	Clarias magur	Clarias macrocephalus	-	Ameiurus melas
Takifugu bimaculatus	Takifugu rubripes	Takifugu flavidus	Tetradon nigroviridis	Mola mola
Tragelaphus buxtoni	Tragelaphus scriptus	Tragelaphus strepsiceros	Bos grunniens	Moschus moschiferus
Takifugu flavidus (simulated aDNA)
	Takifugu rubripes	Takifugu flavidus	Tetradon nigroviridis	Mola mola

## Sheet: S2
Table S2 Statistics of experimental data of target species
Species	Genome size	Cleaned data
Clarias batrachus	795M	98G
Takifugu bimaculatus	391M	56G
Tragelaphus buxtoni	3.3G	202G
Simulated_ancient DNA (Takifugu flavidus)	370M	23G

## Sheet: S3
Table S3 Statistics of reference genomes for the Clarias batrachus
	'real' genome（the best assembly)	reference genome
Speices	Clarias batrachus	Clarias magur	Clarias macrocephalus	Ameiurus melas
GenBank assembly accession	GCA_003987875.1	GCA_013621035.1	GCA_011419295.1	GCA_012411365.1
Total sequence length	821750104	941297321	883399353	868496679
Total ungapped length	764693617	940828606	882400401	868247228
Gaps between scaffolds	0	0	0	0
Number of scaffolds	10042	3484	27833	199
Scaffold N50	361123	1316675	80802	32284220
Scaffold L50	611	185	3062	12
Number of contigs	78047	3770	44869	806
Contig N50	24893	1226249	47837	7408031
Contig L50	8096	198	5208	36
Total number of chromosomes and plasmids	0	0	0	29
Number of component sequences (WGS or clone)	10042	3484	27833	199

## Sheet: S4
Table S4 Statistics of reference genomes for the Takifugu bimaculatus
	'real' genome（the best assembly)	reference genome
Speices	Takifugu bimaculatus	Takifugu rubripes	Takifugu flavidus	Tetradon nigroviridis	Mola mola
GenBank assembly accession	GCA_004026145.2	GCA_901000745.3	GCA_003711565.2	GCA_000180735.1	GCA_001698575.1
Total sequence length	404311738	384126663	366286831	342403326	639451992
Total ungapped length	404207538	380438134	366262431	312398717	626173860
Gaps between scaffolds	0	0	0	0	0
Number of scaffolds	1158	128	867	25773	5552
Scaffold N50	16785490	16705553	15676631	734039	8766736
Scaffold L50	11	10	10	102	19
Number of contigs	2191	530	1111	41566	51826
Contig N50	1312995	3136617	4357567	29054	23239
Contig L50	83	35	28	2685	8277
Total number of chromosomes and plasmids	22	23	22	0	0
Number of component sequences (WGS or clone)	1158	128	867	25773	51826

## Sheet: S5
Table S5 Statistics of reference genomes for the Tragelaphus buxtoni
	'real' genome（the best assembly)	reference genome
Speices	Tragelaphus buxtoni	Tragelaphus scriptus	Tragelaphus strepsiceros	Bos grunniens	Moschus moschiferus
GenBank assembly accession	GCA_006411685.1	GCA_006410495.1	GCA_006410795.1	GCA_005887515.2	GCA_004024705.2
Total sequence length	3267488234	2873326854	2867754166	2832776395	3069608437
Total ungapped length	2819056705	2731898032	2786903553	2832711795	2964378037
Gaps between scaffolds	0	0	0	0	0
Number of scaffolds	2910462	237860	320432	414	1072499
Scaffold N50	7367	890554	511483	114386978	11728851
Scaffold L50	105049	879	1640	11	78
Number of contigs	4301196	373810	525298	1060	1195517
Contig N50	1286	28350	33649	44716738	34785
Contig L50	536128	26133	23621	20	23555
Total number of chromosomes and plasmids	0	0	0	31	0
Number of component sequences (WGS or clone)	2910462	237860	320432	414	1072499

## Sheet: S6
Table S6 Statistics of reference genomes for the simulated ancient DNA (Takifugu flavidus)
	'real' genome（the best assembly)	reference genome
Speices	Takifugu flavidus	Takifugu rubripes	Takifugu bimaculatus	Tetradon nigrovidis	Mola mola
GenBank assembly accession	GCA_003711565.2	GCA_901000745.3	GCA_004026145.2	GCA_000180735.1	GCA_001698575.1
Total sequence length	366286831	384126663	404311738	342403326	639451992
Total ungapped length	366262431	380438134	404207538	312398717	626173860
Gaps between scaffolds	0	0	0	0	0
Number of scaffolds	867	128	1158	25773	5552
Scaffold N50	15676631	16705553	16785490	734039	8766736
Scaffold L50	10	10	11	102	19
Number of contigs	1111	530	2191	41566	51826
Contig N50	4357567	3136617	1312995	29054	23239
Contig L50	28	35	83	2685	8277
Total number of chromosomes and plasmids	22	23	22	0	0
Number of component sequences (WGS or clone)	867	128	1158	25773	51826

## Sheet: S7
Table S7 Numbers of mate pairs to assemble genome of the Clarias batrachus
	Insert size	mag*	mac*	mel*	mag-mac**	mag-mac-mel**
MP	500	63154720	44008743	1221160	24359206	1399376
	1000	61763984	42473700	865857	13724367	455229
	1500	61289630	42222876	785342	18911139	631282
	2000	61019947	42175456	762330	18720877	581391
	5000	60275951	41408968	664982	17461519	509286
	10000	60090624	40442887	624708	16493527	513561
	20000	59716196	38305053	593878	12154022	190498
	50000	58985330	30703017	542748	7429020	120648
	100000	57999308	19847194	509592	3527988	58492
	200000	55958342	7527328	478054	889257	14722
Total	-	600254032	349115222	7048651	133670922	4474485
Abbreviation:		MP: mate pair
		mag: Clarias magur; mac: Clarias macrocephalus; mel: Ameiurus melas.
		*: the original in slico method; **: optimized in silico method

## Sheet: S8
Table S8 Numbers of mate pairs to assemble genome of the Takifugu bimaculatus
	Insert size	rub*	fla*	nig*	mol*	rub-fla**	rub-fla-nig**	rub-fla-nig-mol**
MP	500	28227174	39965917	1351080	198564	13806389	1266958	131047
	1000	27492787	39324414	1204020	144784	9226306	568748	43199
	1500	27218060	39097282	1152972	125521	13015000	931384	61802
	2000	27083646	38973562	1120316	120175	12956128	954019	55627
	5000	26821935	38802508	1045255	99959	12733389	983388	35719
	10000	26760004	38703841	986665	91474	12601091	966421	22947
	20000	26607322	38438183	936167	84695	12298072	484622	5484
	50000	26370753	38081227	878997	74092	12035569	309590	2658
	100000	26136702	37826154	846692	65025	11731750	293010	1688
	200000	25891837	37617435	812160	55245	11454880	280699	464
Total	-	268610220	386830523	10334324	1059534	121858574	7038839	360635
Abbreviation:		MP: mate pair
		rub: Takifugu rubripes; fla: Takifugu flavidus; nig: Tetradon nigroviridis; mol: Mola mola.
		*: the original in slico method; **: optimized in silico method

## Sheet: S9
Table S9 Numbers of mate pairs to assemble genome of the Tragelaphus buxtoni
	Insert size	scr*	str*	gru*	mos*	scr-str**	gru-scr**
MP	500	44566604	51861442	50188233	28875041	28648281	25798284
	1000	37657221	45853725	45895247	24919131	17608773	13407563
	1500	34719659	43269677	44116677	23588001	19732757	16306606
	2000	32776077	41505274	42639826	22800390	18098558	14341916
	5000	28500792	37326333	40216479	21265450	14731517	10935722
	10000	27188502	36332534	39484437	20640138	13673649	11730320
	20000	26388995	35706078	38981713	20237852	12481177	11567625
	50000	25640048	34997363	38484022	19709210	10860658	11843811
	100000	24795384	33965662	38148576	19411731	8885664	11469164
	200000	23437435	31244657	37889495	19129174	6346457	10045591
Total	-	305670717	392062745	416044705	220576118	151067491	137446602
Abbreviation:		MP: mate pair
		scr: Tragelaphus scriptus; str: Tragelaphus strepsiceros; gru: Bos grunniens; mos: Moschus moschiferus.
		*: the original in slico method; **: optimized in silico method

## Sheet: S10
Table S10 Numbers of mate pairs to assemble genome of the simulated ancient DNA (Takfifugu flavidus)
	Insert size	aDNA-rub*	aDNA-rub-bim**
MP	500	27569753	13330767
	1000	26855105	9362560
	1500	26588007	12647419
	2000	26460546	12591272
	5000	26203197	12351542
	10000	26133992	12140640
	20000	25978570	11543448
	50000	25742281	10928186
	100000	25507824	10397680
	200000	25270573	9934154
Total	-	262309848	115227668
Abbreviation:		MP: mate pair
		aDNA: ancient DNA; rub: Takifugu rubripes; bim: Takifugu bimaculatus.
		*: the original in slico method; **: optimized in silico method

[truncated: 2 more sheets: S11, S12]
